# Supplementary material for: Identification of Targetable Lesions in Anaplastic Thyroid Cancer by Genome Profiling
Source: Cancers (Basel). 2019 Mar 22;11(3):402. doi: 10.3390/cancers11030402 (PMC6468430; doi:10.3390/cancers11030402)
Supplement: Supplementary file 1 [file cancers-11-00402-s001.zip]

Archive with 5 entries (4 files):
- cancers-454918-suppl-final/
- cancers-454918-suppl-final/cancers-454918-suppl-final.pdf
- cancers-454918-suppl-final/cancers-454918-Table-S1.xlsx
- cancers-454918-suppl-final/cancers-454918-Table-S2.xlsx
- cancers-454918-suppl-final/cancers-454918-Table-S3.xlsx
